# Supplementary material for: Screening and Mapping for Head Blast Resistance in a Panel of CIMMYT and South Asian Bread Wheat Germplasm
Source: Front Genet. 2021 May 13;12:679162. doi: 10.3389/fgene.2021.679162 (PMC8155635; doi:10.3389/fgene.2021.679162)
Supplement: Supplementary file 1 [file Table_1.xlsx]

## Sheet: Table S1
		Table S1 Wheat blast data and genotypic data of markers in the 2NS/2AS translocation region
									Phenotypic data#										Genotypic data of the significant markers within the 2NS/2AS translocation region&
DNA entry	DNA name	Entry	CIMMYT GID	Genotype name or pedigree	Selection history	Origin	Code	Sub-population	Quir18a	Quir18b	Jash18a	Jash18b	Oki18a	Oki18b	Quir19a	Quir19b	Grand Mean (field)	US17	Inferred 2NS status	AX-94490072	Tdurum_contig29983_490	Kukri_c22599_114	tplb0041b11_529	Tdurum_contig11802_864	Ventriup	Excalibur_c62893_629	BS00067382_51	AX-94956032	wsnp_Ku_c33374_42877546	TA002254-0660	AX-94442305	Excalibur_c18324_390	IAAV8501	Kukri_c23195_266	cslVrgal3	BobWhite_c12426_84	AX-94629608	BS00093111_51	AX-94944993	IACX6178	CAP12_c259_307	wsnp_RFL_Contig1951_1127302	WGGB156	RAC875_c47161_100	RAC875_c829_1215	RAC875_c829_1143	BS00022532_51	RAC875_c26214_505	AX-95148023
1	Bolivia1	1	6681676	QUAIU #1/SUP152	CMSS08Y00057S-099Y-099M-099NJ-13WGY-0B	CIMMYT	CIM-1	I	46.5909	32.1168	6.52174	17	18.9831	40.1408	52.5641	46.7391	32.5821	NA	2AS	-	-	-	-	-	-	-	NA	-	-	-	-	-	-	-	-	-	-	-	-	-	-	-	-	-	-	-	-	-	-
2	Bolivia2	2	6683477	KIRITATI//HUW234+LR34/PRINIA/3/BAJ #1	CMSS08Y00182S-099Y-099M-099NJ-099NJ-3WGY-0B	CIMMYT	CIM-2	I	0	0	0	0	0	24	17.8771	10.4712	6.54354	34.9	2NS	+	+	+	+	+	+	+	+	+	+	+	+	+	+	+	+	+	+	+	+	+	+	+	NA	+	+	+	+	+	+
3	Bolivia3	3	6681164	KIRITATI//HUW234+LR34/PRINIA/3/CHONTE/5/PRL/2*PASTOR/4/CHOIX/STAR/3/HE1/3*CNO79//2*SERI	CMSS08B00736T-099TOPY-099M-099NJ-099NJ-1WGY-0B	CIMMYT	CIM-3	I	15.7233	17.4497	0	8.82353	10.6667	47.1429	10.1266	17.7143	15.9559	66.3077	2AS	-	-	-	-	-	-	-	-	-	-	-	-	-	-	-	-	-	-	-	-	-	-	-	-	-	-	-	-	-	-
4	Bolivia4	4	6692031	CROC_1/AE.SQUARROSA (213)//PGO/10/ATTILA*2/9/KT/BAGE//FN/U/3/BZA/4/TRM/5/ALDAN/6/SERI/7/VEE#10/8/OPATA/11/ATTILA*2/PBW65	CMSA08Y00448S-050Y-040M-0NJ-2Y-0B	CIMMYT	CIM-4	I	14.5349	30.4878	0	0	17.5	46.9231	38.1818	2.45399	18.7602	63.9091	2AS	-	-	-	-	-	-	-	-	-	-	-	-	-	-	-	NL1249	-	-	-	-	-	-	-	-	-	-	-	-	-	-
5	Bolivia5	5	6682922	BAJ #1*2//ND643/2*WBLL1	CMSS08Y00906T-099TOPM-099Y-099M-099NJ-18WGY-0B	CIMMYT	CIM-5	I	37.6963	0	0	0	0	43.5938	2.1978	13.6842	12.1465	66.5714	2AS	-	-	-	-	-	-	-	-	-	-	-	-	-	-	-	-	-	-	-	-	-	-	-	-	-	-	-	-	-	-
6	Bolivia6	6	6679852	PAURAQ/4/WHEAR/KUKUNA/3/C80.1/3*BATAVIA//2*WBLL1/5/PAURAQUE #1	CMSS08B00841T-099TOPY-099M-099NJ-6WGY-0B	CIMMYT	CIM-6	I	26.601	59.6685	6.66667	0	26.087	32.2034	91.7127	36.2245	34.8955	56.7	2AS	-	-	-	-	-	-	-	-	-	-	-	-	-	-	-	-	-	-	-	-	-	-	-	-	-	-	-	-	-	-
7	Bolivia7	7	6464471	KACHU/BECARD//WBLL1*2/BRAMBLING	CMSS07B00580T-099TOPY-099M-099NJ-099NJ-10WGY-0B	CIMMYT	CIM-7	I	64	23.8889	19.8214	8.82353	8.57143	42.6036	84.8837	40.9326	36.6906	64.6429	2AS	NA	-	-	-	-	-	-	-	-	-	-	-	-	-	-	-	-	-	-	-	-	-	-	-	-	-	-	-	-	-
8	Bolivia8	8	6679708	MUTUS//KIRITATI/2*TRCH/3/WHEAR/KRONSTAD F2004	CMSS08B00764T-099TOPY-099M-099NJ-27WGY-0B	CIMMYT	CIM-8	I	8.06452	0	0	0	0	0	0	0	1.00806	0.7	2NS	+	+	+	+	+	+	+	+	+	+	+	+	+	+	+	+	+	+	+	+	+	+	+	+	+	+	+	+	+	+
9	Bolivia9	9	6569147	BAJ #1*2/TINKIO #1	CMSS08Y00904T-099TOPM-099Y-099M-099Y-9M-0WGY	CIMMYT	CIM-9	I	24.4681	0	10	6.47059	31.6901	45.3846	1.13636	2.57732	15.2159	56.1111	2AS	-	-	-	-	-	-	-	-	-	-	-	-	-	-	-	-	-	-	-	-	-	-	-	-	-	-	-	-	-	-
10	Bolivia10	10	6680962	CROSBILL #1/DANPHE/7/CNDO/R143//ENTE/MEXI_2/3/AEGILOPS SQUARROSA (TAUS)/4/WEAVER/5/2*KAUZ/6/PRL/2*PASTOR	CMSS08B00659T-099TOPY-099M-099NJ-099NJ-4WGY-0B	CIMMYT	CIM-10	I	0	44.1989	11.2195	16.4706	5	16.6667	62.069	1.5625	19.6484	NA	2AS	-	-	-	-	-	-	-	-	-	-	-	-	-	-	-	-	-	-	-	-	-	-	-	-	-	-	-	-	-	-
11	Bolivia11	11	6567313	PAURAQ/5/KIRITATI/4/2*SERI.1B*2/3/KAUZ*2/BOW//KAUZ/6/PAURAQUE #1	CMSS08B00838T-099TOPY-099M-099Y-8M-0WGY	CIMMYT	CIM-11	I	15.7068	0	0	2.38095	0	0	0	4.16667	2.7818	91.7857	2AS	-	-	-	-	-	-	-	-	-	-	-	-	-	-	-	-	-	-	-	-	-	-	-	-	-	-	-	-	-	-
12	Bolivia12	12	6692346	SOKOLL/3/PASTOR//HXL7573/2*BAU/5/CROC_1/AE.SQUARROSA (205)//BORL95/3/PRL/SARA//TSI/VEE#5/4/FRET2	PTSA08M00054S-050ZTM-050Y-14ZTM-010Y-0B	CIMMYT	CIM-12	I	31.4607	0	21.5	10	53.2174	31.875	68.6667	4.65116	27.6714	65.4286	2AS	+	-	NA	-	-	-	-	-	-	-	-	-	+	-	+	-	+	-	-	+	+	+	+	+	+	-	+	+	H	+
13	Bolivia13	13	6679711	KENYA SUNBIRD/2*KACHU	CMSS08B00771T-099TOPY-099M-099NJ-7WGY-0B	CIMMYT	CIM-13	I	0	0	0	0	0	0	0	0	0	8.3	2NS	+	+	+	+	+	+	+	+	+	+	+	+	+	+	+	+	+	+	+	+	+	+	+	+	+	+	+	+	+	+
14	Bolivia14	14	6566857	KIRITATI//HUW234+LR34/PRINIA/3/FRANCOLIN #1/4/BAJ #1	CMSS08B00737T-099TOPY-099M-099Y-3M-0WGY	CIMMYT	CIM-14	I	0	0	0	20	0	5	0	0	3.125	4.6	2NS	+	+	+	+	+	+	+	+	+	+	+	+	+	+	+	+	+	+	+	+	+	+	+	+	+	+	+	+	+	+
15	Bolivia15	15	6690981	TOB/ERA//TOB/CNO67/3/PLO/4/VEE#5/5/KAUZ/6/FRET2/7/VORB/8/MILAN/KAUZ//DHARWAR DRY/3/BAV92	CMSA08Y00067T-099B-050Y-050ZTM-050Y-20BMX-010Y-0B	CIMMYT	CIM-15	I	0	32.2785	0	0	0	0	0	0	4.03481	16	2NS	+	+	+	+	+	+	+	+	+	+	+	+	+	+	+	+	+	+	+	+	+	+	+	+	+	+	+	+	+	+
16	Bolivia16	16	6566828	KIRITATI//2*PRL/2*PASTOR/3/CHONTE/5/PRL/2*PASTOR/4/CHOIX/STAR/3/HE1/3*CNO79//2*SERI	CMSS08B00732T-099TOPY-099M-099Y-6M-0WGY	CIMMYT	CIM-16	I	36.9942	37.3418	0	24.5455	39.3443	47.093	76.1628	60.8187	40.2875	86.2143	2AS	-	-	-	-	-	-	-	-	-	-	-	-	-	-	-	-	-	-	-	-	-	-	-	-	-	-	-	-	-	-
17	Bolivia17	17	6566596	FRET2*2/BRAMBLING//KIRITATI/2*TRCH/3/FRET2/TUKURU//FRET2	CMSS08B00681T-099TOPY-099M-099Y-1M-0WGY	CIMMYT	CIM-17	I	26.9841	51.5337	16	29.3814	34.7826	41.3636	27.9221	19.7368	30.9631	26.5	2AS	-	-	-	-	-	-	-	-	-	-	-	-	-	-	-	-	-	-	-	-	-	-	-	-	-	-	-	-	-	-
18	Bolivia18	18	6681164	KIRITATI//HUW234+LR34/PRINIA/3/CHONTE/5/PRL/2*PASTOR/4/CHOIX/STAR/3/HE1/3*CNO79//2*SERI	CMSS08B00736T-099TOPY-099M-099NJ-099NJ-1WGY-0B	CIMMYT	CIM-18	I	51.8987	0	33.8384	18.6792	34.375	38.2308	72.6257	20	33.706	NA	2AS	NA	-	-	-	-	-	-	-	-	-	-	-	-	-	-	-	-	-	-	-	-	-	-	-	-	-	-	-	-	-
19	Bolivia19	19	6568165	SUP152/FRNCLN	CMSS08Y00278S-099Y-099M-099Y-5M-0WGY	CIMMYT	CIM-19	I	37.8698	0	0	23.2075	2.85714	61.5385	35.5705	45.8599	25.8629	32.2	2AS	-	-	-	-	-	-	-	-	-	-	-	-	-	-	-	-	-	-	-	-	-	-	-	-	-	-	-	-	-	-
20	Bolivia20	20	6691721	BAVIS/3/ATTILA/BAV92//PASTOR/5/CROC_1/AE.SQUARROSA (205)//BORL95/3/PRL/SARA//TSI/VEE#5/4/FRET2	CMSA08M00126T-050Y-040M-0NJ-13Y-0B	CIMMYT	CIM-20	I	45.3125	44.7059	8.83721	10	11.3924	33.3333	45.5621	2.35294	25.1871	59.1538	2AS	+	-	NA	-	-	-	-	-	-	-	+	-	+	-	+	-	+	-	-	+	+	+	+	+	+	-	+	+	+	+
21	Bolivia21	21	6681777	ND643/2*WBLL1//VILLA JUAREZ F2009	CMSS08Y00233S-099Y-099M-099NJ-7WGY-0B	CIMMYT	CIM-21	I	62.4277	29.3814	16.6667	18.0952	45.7143	49.6774	61.9048	39.6739	40.4427	51.6667	2AS	-	-	-	-	-	-	-	-	-	-	-	-	-	-	-	-	-	-	-	-	-	-	-	-	-	-	-	-	-	-
22	Bolivia22	22	6085788	QUAIU #1	CGSS01B00046T-099Y-099M-099M-099Y-099M-29Y-0B-12B-0Y	CIMMYT	CIM-22	I	61.7978	0	4.11765	6.84211	16.1404	34.8101	40.7407	27.9188	24.0459	50.5	2AS	-	-	-	-	-	-	-	+	-	-	-	-	-	-	-	-	-	-	-	-	-	-	-	-	-	-	-	-	-	-
23	Bolivia23	23	6567425	FRANCOLIN #1/CHONTE//FRNCLN	CMSS08B00867T-099TOPY-099M-099Y-3M-0WGY	CIMMYT	CIM-23	I	55.9524	0	0	0	5.92593	51.049	9.03614	43.1373	20.6376	75	2AS	-	-	-	-	-	-	-	-	-	-	-	-	-	-	-	-	-	-	-	-	-	-	-	-	-	-	-	-	-	-
24	Bolivia24	24	6678574	TAM200/PASTOR//TOBA97/3/FRNCLN/4/WHEAR//2*PRL/2*PASTOR	CMSS08B00974T-099TOPY-099M-099Y-099B-34WGY-0B	CIMMYT	CIM-24	I	35.0282	32.7381	14.7059	42.5926	28.6364	40.8451	50.6494	25	33.7745	66.4444	2AS	H	-	NA	-	-	-	-	-	NA	-	-	-	H	-	H	-	H	-	-	H	H	H	H	-	-	-	H	+	H	-
25	Bolivia25	25	5398434	FRANCOLIN #1	CGSS01B00056T-099Y-099M-099M-099Y-099M-14Y-0B	CIMMYT	CIM-25	I	47.1264	52.071	0	6.52174	0	52.4476	45	19.8718	27.8798	NA	2AS	-	-	-	-	-	-	-	-	-	-	-	-	-	-	-	-	-	-	-	-	-	-	-	-	-	-	-	-	-	-
26	Bolivia26	26	6691523	VEE/MJI//2*TUI/3/PASTOR/4/BERKUT/5/BAVIS	CMSA08M00362S-040M-0NJ-5Y-0B	CIMMYT	CIM-26	I	58.4795	0	9.47368	2.63158	14.6154	42.5676	47.9452	35.6688	26.4227	64.7308	2AS	H	-	-	-	-	-	-	-	-	-	-	-	-	-	H	-	H	-	-	H	H	NA	H	-	-	-	H	H	H	-
27	Bolivia27	27	6566821	DANPHE/PAURAQUE #1//MUNAL #1	CMSS08B00730T-099TOPY-099M-099Y-10M-0WGY	CIMMYT	CIM-27	I	44.9102	20.3704	17.8947	1.76471	0	56	50.9677	25.9259	27.2292	39	2AS	-	-	-	-	-	-	-	-	-	-	-	-	-	-	-	-	-	-	-	-	-	-	-	-	-	-	-	-	-	-
28	Bolivia28	28	6681493	BAJ #1*2/KISKADEE #1	CMSS08B00880T-099TOPY-099M-099NJ-099NJ-48WGY-0B	CIMMYT	CIM-28	I	40.8377	47.9798	10	20.137	15.1515	43.5754	83.0688	46.4706	38.4026	65.3846	2AS	-	-	-	-	-	-	-	-	-	-	-	-	-	-	-	-	-	-	-	-	-	-	-	-	-	-	-	-	-	-
29	Bolivia29	29	4747362	SHATABDI	CM98472-1JO-0JO-1JO-3JO-0R-2DI	CIMMYT	CIM-29	I	50.8287	0	35.493	15.2941	24.8276	51.3333	16.8675	16.875	26.4399	68.375	2AS	-	-	-	-	-	-	-	-	-	-	-	-	-	-	-	-	-	-	-	-	-	-	-	NA	-	-	-	NA	-	-
49	Bolivia49	30	6001093	SOKOLL/ROLF07	CMSA04M00346S-040ZTP0Y-040ZTM-040SY-28ZTM-01Y-0B	CIMMYT	CIM-30	I	55.7576	45.7516	5.78947	10	45.5882	64.0845	55.4839	42.5806	40.6295	32	2AS	-	-	-	-	-	-	-	-	NA	-	-	-	-	-	-	-	-	-	-	-	-	-	-	-	-	-	-	-	-	-
50	Bolivia50	31	6001439	ATTILA/BAV92//PASTOR/3/ATTILA*2/PBW65	CMSA04M00070S-040ZTB-040ZTY-040ZTM-040SY-13ZTM-04Y-0B	CIMMYT	CIM-31	I	13.2353	9.78261	0	20	37.7206	50.2959	77.5401	31.4433	30.0022	100	2AS	-	-	-	-	-	-	-	-	-	-	-	-	-	-	-	-	-	-	-	-	-	-	-	-	-	-	-	-	-	-
51	Bolivia51	32	6564531	WHEAR/KUKUNA/3/C80.1/3*BATAVIA//2*WBLL1/4/T.DICOCCON PI94625/AE.SQUARROSA (372)//SHA4/CHIL/5/WHEAR/KUKUNA/3/C80.1/3*BATAVIA//2*WBLL1	CMSS08Y01024T-099TOPM-099Y-25M-0Y-3M-0Y	CIMMYT	CIM-32	I	17.7419	10.8974	0	2	21.3158	22.5	0	0	9.3069	100	2AS	-	-	-	-	-	-	-	-	-	-	-	-	-	-	-	-	-	-	-	-	-	-	-	-	-	-	-	-	-	-
52	Bolivia52	33	27001	TEPOCA T 89	CM56744-7Y-2Y-1M-1Y-0M-0MEX	CIMMYT	CIM-33	I	58.7879	0	0	0	23.3871	45.6954	10.9589	14.5251	19.1693	25	2AS	-	-	-	-	-	-	-	-	NA	-	-	-	-	-	-	-	-	-	-	-	-	-	-	-	-	-	-	-	-	NA
53	Bolivia53	34	12725	MILAN	CM75113	CIMMYT	CIM-34	I	55.8442	53.5948	6.66667	30	0	60.274	44.9704	67.9012	39.9064	NA	2NS	NA	+	+	H	H	+	+	+	+	H	+	H	+	H	+	+	+	H	+	NA	H	NA	H	NA	NA	NA	H	H	H	-
54	Bolivia54	35	7806808	BORLAUG100 F2014	CMSS06Y00605T-099TOPM-099Y-099ZTM-099Y-099M-11WGY-0B-0MEX	CIMMYT	CIM-35	I	0	0	0	10	0	0	0	0	1.25	14.9	2NS	+	+	+	+	+	+	+	+	+	+	+	+	+	NA	+	+	+	+	+	+	+	+	+	+	+	+	+	+	+	+
55	Bolivia55	36	4905617	ROELFS F2007	CGSS00B00169T-099TOPY-099M-099Y-099M-9CEL-0B	CIMMYT	CIM-36	I	26.7016	25.8065	17.7966	5.2381	39.8473	55.9006	36.1702	31.4917	29.8691	NA	2AS	-	-	-	-	-	-	-	-	-	-	-	-	-	-	-	-	-	-	-	-	-	-	-	-	-	-	-	-	-	-
56	Bolivia56	37	6333158	SUP152/BAJ #1	CMSS07Y00195S-0B-099Y-099M-099Y-16M-0WGY	CIMMYT	CIM-37	I	21.7391	0	0	0	46.063	66.2069	51.9481	78.1457	33.0128	25.3333	2AS	-	-	-	-	-	-	-	-	NA	-	-	-	-	-	-	-	-	-	-	-	-	-	-	-	-	-	-	-	-	-
57	Bolivia57	38	14337	ATTILA	CM85836	CIMMYT	CIM-38	I	23.8095	40.884	7.64706	15.2941	37.7206	70.5128	100	47.3684	42.9046	64	2AS	-	-	-	-	-	-	-	-	NA	-	-	-	-	-	-	-	-	-	-	-	-	-	-	-	-	-	-	-	-	-
58	Bolivia58	39	3855011	VOROBEY	CMSS96Y02555S-040Y-020M-050SY-020SY-27M-0Y	CIMMYT	CIM-39	I	35.3933	10.8844	0	4.11765	30.4688	35.8491	35.7576	11.6959	20.5208	32.4	2AS	H	-	H	H	H	-	H	+	H	-	-	NA	H	-	H	-	H	-	H	H	NA	NA	H	-	-	NA	H	H	H	-
59	Bolivia59	40	1396784	MILAN/MUNIA	CMSS92M01740S-015M-0Y-0Y-050M-12Y-1M-0Y	CIMMYT	CIM-40	I	11.5607	0	10	2.94118	0	0	0	0	3.06273	0	2NS	+	+	+	+	+	+	+	+	+	+	+	+	+	NA	+	+	+	+	+	+	+	+	+	NA	+	+	+	+	+	+
60	Bolivia60	41	5398434	FRANCOLIN #1	CGSS01B00056T-099Y-099M-099M-099Y-099M-14Y-0B	CIMMYT	CIM-41	I	53.0726	0.617284	0	0	9.57447	63.5659	21.1765	11.9048	19.9889	33.6	2AS	-	-	-	-	-	-	-	-	H	-	-	-	-	-	NA	-	-	-	-	-	-	-	-	NA	-	-	-	-	-	-
61	Bolivia61	42	5390612	SUPER 152	CGSS02Y00153S-099M-099Y-099M-46Y-0B	CIMMYT	CIM-42	I	52.2472	0	0	21.8644	29.4118	50.2857	25.641	61.5819	30.129	25.4	2AS	-	-	-	-	-	-	-	-	-	-	-	-	-	-	-	-	-	-	-	-	-	-	-	-	-	-	-	-	-	-
62	Bolivia62	43	4755014	KACHU #1	CMSS97M03912T-040Y-020Y-030M-020Y-040M-4Y-2M-0Y	CIMMYT	CIM-43	I	0	0	0	15.5556	0	0	0	0	1.94444	6.3	2NS	+	+	+	+	+	+	+	+	+	+	+	+	+	+	+	+	+	+	+	+	+	+	+	+	+	+	+	+	+	+
63	Bolivia63	44	4754390	MUTUS #1	CMSS97M03689T-040Y-030M-020Y-030M-015Y-30M-3Y-1M-0Y	CIMMYT	CIM-44	I	36.0406	0	0	0	0	0	0	0	4.50508	11	2NS	+	+	+	+	+	+	+	+	+	+	+	+	+	+	+	+	+	+	+	+	+	+	+	+	+	+	+	+	+	+
64	Bolivia64	45	5794351	AKEPA	CGSS04B00195S-0Y-099ZTM-099Y-099M-10WGY-0B	CIMMYT	CIM-45	I	75.2525	59.7765	0	10	55.7047	46.7532	78.6127	43.3155	46.1769	100	2AS	-	-	-	-	-	-	-	-	-	-	-	-	-	-	-	-	-	-	-	-	-	-	-	-	-	-	-	-	-	-
65	Bolivia65	46	6174889	BOKOTA	CMSS06B00169S-0Y-099ZTM-099Y-099M-28WGY-0B	CIMMYT	CIM-46	I	0	0	0	0	0	0	0	0	0	20.3333	2NS	+	+	+	+	+	+	+	+	+	+	+	+	+	NA	+	+	+	+	+	+	+	+	+	+	+	+	+	+	+	+
66	Bolivia66	47	5106304	BAJ #1	CGSS01Y00134S-099Y-099M-099M-13Y-0B	CIMMYT	CIM-47	I	58.1395	20	0	3.33333	46.3636	35.7	57.9268	48.6188	33.7603	82.1	2AS	-	-	-	-	-	-	-	-	-	-	-	-	-	-	-	-	-	-	-	-	-	-	-	-	-	-	-	-	-	-
67	Bolivia67	48	6177828	FRNCLN/ROLF07	CMSS06B00013S-0Y-099ZTM-099Y-099M-2WGY-0B	CIMMYT	CIM-48	I	29.5858	19.2771	16.6667	20	15.082	14.6939	99.4152	15.9091	28.8287	100	2AS	-	-	-	-	-	-	-	-	-	-	-	-	-	-	-	-	-	-	-	-	-	-	-	-	-	-	-	-	-	-
68	Bolivia68	49	6175067	NADI #2	CMSS06B00734T-099TOPY-099ZTM-099Y-099M-13WGY-0B	CIMMYT	CIM-49	I	0	0	0	0	0	0	0	0	0	57.9	2NS	+	+	+	+	+	+	+	+	+	+	+	+	+	+	+	+	+	+	+	+	+	+	+	+	+	+	+	+	+	NA
69	Bolivia69	50	6337034	FRNCLN*2/TECUE #1	CMSS07Y00941T-099TOPM-099Y-099M-099Y-11M-0WGY	CIMMYT	CIM-50	I	35.8289	0	0	10	0	0	0	14.9733	7.60027	NA	2NS	+	+	+	+	+	+	+	+	+	+	+	+	+	+	+	+	+	+	+	+	+	+	+	+	+	+	+	+	+	+
70	Bolivia70	51	6341870	MUCUY	CMSS07Y01083T-099TOPM-099Y-099M-099Y-40M-0WGY	CIMMYT	CIM-51	I	0	0	16.6667	10	0	0	0	0	3.33333	NA	2NS	+	+	+	+	+	+	+	+	+	+	+	+	+	+	+	+	+	+	+	+	+	+	+	+	+	+	+	+	+	+
71	Bolivia71	52	6464471	KACHU/BECARD//WBLL1*2/BRAMBLING	CMSS07B00580T-099TOPY-099M-099NJ-099NJ-10WGY-0B	CIMMYT	CIM-52	I	65.0246	55.4348	5.78947	22.1311	28.3019	55.9006	89.881	29.8343	44.0372	NA	2AS	-	-	-	-	-	-	-	-	-	-	-	-	-	-	-	-	-	-	-	-	-	-	-	-	-	-	-	-	-	-
72	Bolivia72	53	6415882	KIDEA	CMSS07B00585T-099TOPY-099M-099Y-099M-11WGY-0B	CIMMYT	CIM-53	I	54.7872	43.3121	14.2373	14.2857	50.6849	56.4103	37.6471	28.8235	37.5235	100	2AS	-	-	-	-	-	-	-	-	-	-	-	-	-	-	-	-	-	-	-	-	-	-	-	-	-	-	-	-	-	-
73	Bolivia73	54	6681676	QUAIU #1/SUP152	CMSS08Y00057S-099Y-099M-099NJ-13WGY-0B	CIMMYT	CIM-54	I	45.5026	38.8889	8.09524	20	31.6216	53.9474	25.9494	24.8619	31.1084	75	2AS	-	-	-	-	-	-	-	NA	-	-	-	-	-	-	-	-	-	-	-	-	-	-	-	-	-	-	-	-	-	-
74	Bolivia74	55	6568165	SUP152/FRNCLN	CMSS08Y00278S-099Y-099M-099Y-5M-0WGY	CIMMYT	CIM-55	I	33.9869	4.05405	2.38095	7.64706	15.3333	60.4027	19.1781	39.7163	22.8374	NA	2AS	-	-	-	-	-	-	-	-	-	-	-	-	-	-	-	-	-	-	-	-	-	-	-	-	-	-	-	-	-	-
75	Bolivia75	56	6682903	FRNCLN/3/ND643//2*PRL/2*PASTOR/4/FRANCOLIN #1	CMSS08Y00896T-099TOPM-099Y-099M-099NJ-24WGY-0B	CIMMYT	CIM-56	I	28.7293	0	7.14286	29.0476	25	38.5621	38.9535	9.03614	22.0589	57.6	2AS	-	-	-	-	-	-	-	-	-	-	-	-	-	-	-	-	-	-	-	-	-	-	-	-	-	-	-	-	-	-
76	Bolivia76	57	6684333	SWSR22T.B./2*BLOUK #1//WBLL1*2/KURUKU	CMSS08Y01116T-099M-099Y-099M-099NJ-099NJ-14WGY-0B	CIMMYT	CIM-57	I	0	0	0	0	0	3.75	0	0	0.46875	18.5	2NS	+	+	+	+	+	+	+	+	+	+	+	+	+	+	+	+	+	+	+	+	+	+	+	NA	+	+	+	+	+	+
77	Bolivia77	58	6679899	FRANCOLIN #1*2//ND643/2*WBLL1	CMSS08B00866T-099TOPY-099M-099NJ-37WGY-0B	CIMMYT	CIM-58	I	34.0782	0	0	10	5	35.0365	14.4737	23.7179	15.2883	55.8	2AS	-	-	-	-	-	-	-	-	-	-	-	-	-	-	-	-	-	-	-	-	-	-	-	-	-	-	-	-	-	-
78	Bolivia78	59	6932283	DANPHE/2*BAJ #1	CMSS09Y00703T-099TOPM-099Y-099M-099Y-19WGY-0B	CIMMYT	CIM-59	I	16	35.1351	15.6522	20	19.3548	36.6864	74.7312	28.7356	30.7869	97	2AS	-	-	-	-	-	-	-	-	-	-	-	-	-	-	-	-	-	-	-	-	-	-	-	-	-	-	-	-	-	-
79	Bolivia79	60	6932418	BAJ #1*2/BECARD	CMSS09Y00803T-099TOPM-099Y-099M-099Y-11WGY-0B	CIMMYT	CIM-60	I	45.2632	0	0	0	29.4393	28.8462	22.2892	44.586	21.303	80.4	2AS	-	-	-	-	-	-	-	-	-	-	-	-	-	-	-	-	-	-	-	-	-	-	-	NA	-	-	-	-	-	-
80	Bolivia80	61	6932429	BAJ #1*2/5/SW89.5277/BORL95//SKAUZ/3/PRL/2*PASTOR/4/HEILO	CMSS09Y00808T-099TOPM-099Y-099M-099Y-4WGY-0B	CIMMYT	CIM-61	I	43.8679	0	0	0	13.1944	43.4211	27.1277	51.462	22.3841	100	2AS	-	-	-	-	-	-	-	-	-	-	-	-	-	-	-	-	-	-	-	-	-	-	-	-	-	-	-	-	-	-
81	Bolivia81	62	6931516	FRANCOLIN #1/BAJ #1	CMSS09B00490S-099M-099Y-2WGY-0B	CIMMYT	CIM-62	I	50.3106	0	0	9.04762	15	4.11765	21.6049	22.2892	15.2962	55.4444	2AS	-	-	-	-	-	-	-	-	-	-	-	-	-	-	-	-	-	-	-	-	-	-	-	-	-	-	-	-	-	-
82	Bolivia82	63	6933207	BAJ #1/CIRO16	CMSS10Y00030S-099Y-099M-11WGY-0B	CIMMYT	CIM-63	I	0	0	0	0	0	0	21.4724	0	2.68405	29.75	2NS	+	+	+	+	+	+	+	+	+	+	+	+	+	NA	+	+	+	+	+	+	+	+	+	NA	+	+	+	+	+	+
83	Bolivia83	64	6934570	PBW343*2/KUKUNA//PBW343*2/KUKUNA/3/2*BAJ #1	CMSS10Y01250T-099TOPM-099Y-099M-6WGY-0B	CIMMYT	CIM-64	I	41.2429	9.88372	6.08696	3.33333	21.3333	57.6389	10.241	13.0178	20.3472	100	2AS	-	-	-	-	-	-	-	-	H	-	-	-	-	-	-	-	-	-	-	-	-	-	-	-	-	-	-	-	-	-
84	Bolivia84	65	7175990	BAJ #1/5/ATTILA/3*BCN//BAV92/3/TILHI/4/SHA7/VEE#5//ARIV92	CMSS10Y00029S-099Y-099M-099NJ-099NJ-25WGY-0B	CIMMYT	CIM-65	I	8.55615	48.5075	0	10.8333	19.5918	16.1538	20.625	41.0959	20.6704	40.3	2NS	+	+	+	+	+	+	+	+	+	+	+	+	+	+	+	+	+	+	+	+	+	+	+	NA	+	+	+	+	+	+
85	Bolivia85	66	7175993	BAJ #1/CIRO16	CMSS10Y00030S-099Y-099M-099NJ-099NJ-2WGY-0B	CIMMYT	CIM-66	I	0	0	0	0	0	0	0	0	0	61	2NS	+	+	+	+	+	+	+	+	+	NA	+	+	+	NA	+	+	+	H	+	+	NA	+	+	H	NA	+	+	+	+	H
86	Bolivia86	67	7176068	SUP152/3/INQALAB 91*2/TUKURU//WHEAR	CMSS10Y00045S-099Y-099M-099NJ-099NJ-15WGY-0B	CIMMYT	CIM-67	I	0	0	0	0	0	0	0	0	0	0	2NS	+	+	+	+	+	+	+	+	+	+	+	+	+	+	+	+	+	+	+	+	+	+	+	NA	+	+	+	+	+	+
87	Bolivia87	68	7176119	SUP152/CIRO16	CMSS10Y00052S-099Y-099M-099NJ-099NJ-36WGY-0B	CIMMYT	CIM-68	I	0	1.80723	0	0	0	0	0	0	0.225904	1	2NS	+	+	+	+	+	+	+	+	+	+	+	+	+	+	+	+	+	+	+	+	+	+	+	NA	+	+	+	+	+	+
88	Bolivia88	69	7398595	ATTILA*2/PBW65//KACHU/3/UP2338*2/KKTS*2//YANAC	CMSS11Y00030S-099Y-099M-099NJ-099NJ-47WGY-0B	CIMMYT	CIM-69	I	0	0	0	10	0	11.7391	0	0	2.71739	40.625	2NS	+	+	+	+	+	+	+	+	+	+	+	+	+	+	+	+	+	+	+	+	+	+	+	NA	+	+	+	+	+	+
89	Bolivia89	70	7396039	KASUKO	CMSS11B00123S-099M-099NJ-099NJ-34WGY-0B	CIMMYT	CIM-70	I	5.11364	0	0	0	0	0	0	0	0.639205	21.3	2NS	+	+	+	+	+	+	+	+	+	+	+	+	+	+	+	+	+	+	+	+	+	+	+	+	+	+	+	+	+	+
90	Bolivia90	71	7396072	KFA/2*KACHU/3/ATTILA*2/PBW65//MURGA	CMSS11B00127S-099M-099NJ-099NJ-37WGY-0B	CIMMYT	CIM-71	I	0	0	10	10	5.38462	0	0	0	3.17308	9	2NS	+	+	+	+	+	+	+	+	+	+	+	+	+	+	+	+	+	+	+	+	+	+	+	+	+	+	+	+	+	+
91	Bolivia91	72	7396125	ATTILA*2/PBW65*2//KACHU/3/TRCH/HUIRIVIS #1	CMSS11B00161S-099M-099NJ-099NJ-7WGY-0B	CIMMYT	CIM-72	I	0	0	0	10	0	0	0	0	1.25	0	2NS	+	+	+	+	+	+	+	+	+	+	+	+	+	+	+	+	+	+	+	+	+	+	+	+	+	+	+	+	+	+
92	Bolivia92	73	7396133	BORL14//KFA/2*KACHU	CMSS11B00167S-099M-099NJ-099NJ-5WGY-0B	CIMMYT	CIM-73	I	0	0	0	0	0	5.38462	0	0	0.673077	55.5	2NS	+	+	+	+	+	+	+	+	+	+	+	+	+	+	+	+	+	+	+	+	+	+	+	+	+	+	+	+	+	+
93	Bolivia93	74	7396135	BORL14//KFA/2*KACHU	CMSS11B00167S-099M-099NJ-099NJ-8WGY-0B	CIMMYT	CIM-74	I	0	0	0	10	0	0	0	3.5503	1.69379	6.16667	2NS	+	+	+	+	+	+	+	+	+	+	+	+	+	NA	+	+	+	+	+	+	+	+	+	NA	+	+	+	+	+	+
94	Bolivia94	75	7396139	BORL14//KFA/2*KACHU	CMSS11B00167S-099M-099NJ-099NJ-18WGY-0B	CIMMYT	CIM-75	I	0	0	10	0	0	0	0	0	1.25	0	2NS	+	+	+	+	+	+	+	+	+	+	+	+	+	+	+	+	+	+	+	+	+	+	+	+	+	+	+	+	+	+
95	Bolivia95	76	7396142	BORL14//KFA/2*KACHU	CMSS11B00167S-099M-099NJ-099NJ-21WGY-0B	CIMMYT	CIM-76	I	0	0	20	7.89474	0	8.66667	0	58.3815	11.8679	17.3	2NS	+	+	+	+	+	+	+	+	+	+	+	+	+	NA	+	+	+	+	+	+	+	+	+	NA	+	+	+	+	+	+
96	Bolivia96	77	7310905	KACHU/KIRITATI//BORL14	CMSS11B00551S-099M-0SY-16M-0WGY	CIMMYT	CIM-77	I	0	0	4.11765	0	0	0	0	0	0.514706	20.8	2NS	+	+	+	+	+	+	+	+	+	+	+	+	+	+	+	+	+	+	+	+	+	+	+	+	+	+	+	+	+	+
97	Bolivia97	78	7400913	KASUKO	CMSS11B00123S-099M-099NJ-099NJ-1RGY-0B	CIMMYT	CIM-78	I	0	0	0	10	0	0	0	0	1.25	11	2NS	+	+	+	+	+	+	+	+	+	+	+	+	+	+	+	+	+	+	+	+	+	+	+	+	+	+	+	+	+	+
98	Bolivia98	79	7400914	KASUKO	CMSS11B00123S-099M-099NJ-099NJ-2RGY-0B	CIMMYT	CIM-79	I	0	0	0	0	0	0	0	0	0	6.25	2NS	+	+	+	+	+	+	+	+	+	+	+	+	+	+	+	+	+	+	+	+	+	+	+	+	+	+	+	+	+	+
99	Bolivia99	80	7400915	KASUKO	CMSS11B00123S-099M-099NJ-099NJ-3RGY-0B	CIMMYT	CIM-80	I	0	0	0	0	7.40741	1.33333	0	5.34759	1.76104	26.6	2NS	+	+	+	+	+	+	+	+	+	+	+	+	+	+	+	+	+	+	+	+	+	+	+	+	+	+	+	+	+	+
100	Bolivia100	81	7400916	KASUKO	CMSS11B00123S-099M-099NJ-099NJ-4RGY-0B	CIMMYT	CIM-81	I	0	0	2.63158	0	0	24.8485	0	0	3.43501	0	2NS	+	+	+	+	+	+	+	+	+	+	+	+	+	+	+	+	+	+	+	+	+	+	+	+	+	+	+	+	+	+
169	Paraguay1	82	4836044	ORL93320/ER2000	CMSS00M02923S-030M-030Y-050M-5M-0Y	CIMMYT	CIM-82	I	0	11.0553	25.4717	1.57895	0	4.44444	0	0	5.3188	31.7	2NS	+	+	+	NA	NA	+	+	+	+	H	+	NA	+	H	+	+	+	H	+	H	H	NA	NA	+	NA	NA	+	+	NA	H
170	Paraguay2	83	4911209	SW91.4903/3/URES/BOW//OPATA/4/SW94.15373	CMSS00M01016T-040Y-030M-030Y-030M-8M-0Y	CIMMYT	CIM-83	I	20.1923	47.541	18.1818	50.5839	0	55.1724	87.4346	22.7273	37.7292	100	2AS	+	-	NA	-	-	-	-	-	+	+	+	-	-	-	+	-	+	-	-	+	+	+	+	-	+	-	+	+	+	+
171	Paraguay3	84	4940678	MON/TAN//ROMO96/3/METSO/4/FINSI	CMSS00M00647T-040Y-030M-030Y-050M-1M-0Y	CIMMYT	CIM-84	I	NA	0	0	28.0952	0	0	0	0	4.01361	20.7	2NS	+	+	+	+	+	+	+	+	+	+	+	+	+	+	+	+	+	+	+	+	+	+	+	+	+	+	+	+	+	+
172	Paraguay4	85	5090596	MUU	CGSS01B00076T-099Y-099M-099B-75Y-0B	CIMMYT	CIM-85	I	25.5	54.8023	0	7.14286	47.4684	45.3333	89.1892	47.8022	39.6548	100	2AS	-	-	-	-	-	-	-	-	-	-	-	-	-	-	-	-	-	-	-	-	-	-	-	-	-	-	-	-	-	-
173	Paraguay5	86	5090672	PFAU/WEAVER*2/3/WEAVER/ESDA//BORL95	CGSS01B00073T-099Y-099M-099B-33Y-0B	CIMMYT	CIM-86	I	44.7368	53.2934	10.4762	7.14286	31.8841	36.0465	78.7234	57.0681	39.9214	100	2AS	-	-	-	-	-	-	-	-	-	-	-	-	-	-	-	-	-	-	-	-	-	-	-	-	-	-	-	-	-	-
174	Paraguay6	87	5106391	SW8488*2/KURUKU	CGSS01Y00087T-099M-099Y-099M-099B-4Y-0B	CIMMYT	CIM-87	I	48.5437	65.1741	20	25.2137	46.798	54.2222	76.2376	90.7407	53.3663	96.1111	2AS	-	-	-	-	-	-	-	-	-	-	-	-	-	-	-	-	-	-	-	-	-	-	-	-	-	-	-	-	-	-
175	Paraguay7	88	4936520	FINSI/METSO	CMSS99M02518S-040M-030Y-030M-16Y-1M-3M-0Y	CIMMYT	CIM-88	I	0	0	3.33333	27.0492	0	0	0	0	3.79781	39.8	2NS	+	+	+	+	+	+	+	+	+	+	+	+	+	+	+	+	+	+	+	+	+	+	+	NA	+	+	+	+	+	+
176	Paraguay8	89	4936526	FINSI/METSO	CMSS99M02518S-040M-030Y-030M-12Y-1M-3M-0Y	CIMMYT	CIM-89	I	0	0	15	10	0	0	0	0	3.125	7.6	2NS	+	+	+	+	+	+	+	+	+	+	+	+	+	+	+	+	+	+	+	+	+	+	+	+	+	+	+	NA	+	+
177	Paraguay9	90	4936533	FINSI/METSO	CMSS99M02518S-040M-030Y-030M-6Y-2M-3M-0Y	CIMMYT	CIM-90	I	0	0	5.65217	20	2	0	0	0	3.45652	18.1	2NS	+	+	+	+	+	+	+	+	+	+	+	+	+	+	+	+	+	+	+	+	+	+	+	+	+	+	+	+	+	+
178	Paraguay10	91	4935134	BAV92//IRENA/KAUZ/3/HUITES	CMSS99M01622T-040Y-040M-040Y-96M-1CVLFY-1M-0Y	CIMMYT	CIM-91	I	52.2613	57.1429	37.9739	43.9024	11.7647	26.3514	34.0909	26.0355	36.1904	89.6	2AS	-	-	-	-	-	-	-	-	-	-	-	-	-	-	-	-	-	-	-	-	-	-	-	-	-	-	-	-	-	-
179	Paraguay11	92	4885822	GONDO//BAU/MILAN/3/PASTOR	CMSS98M00912T-040Y-0100M-040Y-040M-030Y-3M-1Y-0M	CIMMYT	CIM-92	I	21.9653	23.1638	11.1765	32.1951	45.5963	54.9153	43.6782	13.1148	30.7257	83.5	2AS	-	-	-	-	-	-	-	-	-	-	-	-	-	-	-	-	-	-	-	-	-	-	-	-	-	-	-	-	-	-
180	Paraguay12	93	4756015	ATTILA/3*BCN//BAV92/3/TILHI	CMSS97M04169T-040Y-040M-020Y-030M-015Y-4M-1Y-3M-0Y	CIMMYT	CIM-93	I	24.0437	7.97546	16	0	0	9.28571	0	0	7.16311	16.2	2NS	+	+	+	+	+	+	+	+	+	+	+	+	+	+	+	+	+	+	+	+	+	+	+	+	+	+	+	+	+	+
181	Paraguay13	94	4755014	KACHU #1	CMSS97M03912T-040Y-020Y-030M-020Y-040M-4Y-2M-0Y	CIMMYT	CIM-94	I	0	0	0	0	0	0	0	0	0	3.3	2NS	+	+	+	+	+	+	+	+	+	+	NA	+	+	+	+	+	+	+	+	+	+	+	+	+	+	+	+	+	+	+
182	Paraguay14	95	4944857	TEG/MIAN YANG 20//CHUM18/5*BCN	CMSW00WM00252T-040Y-030M-030WGY-030M-11M-0Y	CIMMYT	CIM-95	I	0	38.4181	58.1818	39.3443	41.2791	0	0	0	22.1529	75	2AS	-	-	-	-	-	-	-	-	-	-	-	-	-	-	-	-	-	-	-	-	-	-	-	-	-	-	-	-	-	-
183	Paraguay15	96	4937343	JWS 17/7/IAS58/4/KAL/BB//CJ71/3/ALD/5/CNR/6/THB/CEP7780/8/FINSI	CMSS00Y00363T-050M-030Y-030M-030Y-4M-3M-0Y	CIMMYT	CIM-96	I	0	0	0	7	9.69697	6.25	0	0	2.86837	33	2NS	+	+	+	+	+	+	+	+	+	+	+	+	+	+	+	+	+	+	+	+	+	+	+	NA	+	+	+	+	+	+
184	Paraguay16	97	4960851	MILAN/ARA90//TNMU/TUI	CMSS99Y03239T-040M-040Y-040M-030Y-030M-14Y-1M-1M-0Y	CIMMYT	CIM-97	I	0	0	0	0	0	0	0	0	0	11	2NS	+	+	+	+	+	+	+	+	+	+	+	+	+	+	+	+	+	+	+	+	+	+	+	NA	+	+	+	+	+	+
101	India1	98	7025946	HD 2967		India	IND-1	I	0	0	30	0	0	0	0	0	3.75	39.3	2NS	+	+	H	+	+	+	+	+	+	+	+	+	+	+	+	+	+	+	+	+	+	+	+	+	+	+	+	+	+	+
102	India2	99	7895083	DBW 90		India	IND-2	I	64.3243	24.026	5.29412	9.41176	45.283	46.0526	46.2963	46.7742	35.9328	100	2AS	-	-	-	-	-	-	-	-	-	-	-	-	-	-	-	-	-	-	-	-	-	-	-	-	-	-	-	-	-	-
103	India3	100	7895084	HD 3043		India	IND-3	I	0	0	10	0	0	0	0	0	1.25	41.7	2NS	+	+	+	+	+	+	+	+	+	+	+	+	+	+	+	+	+	+	+	+	+	+	+	+	+	+	+	+	+	+
104	India4	101	7895085	DBW 88		India	IND-4	I	0	0	10	10	0	0	0	0	2.5	37	2NS	+	+	+	+	+	+	+	+	+	+	+	+	+	+	+	+	+	+	+	+	+	+	+	+	+	+	+	+	+	+
105	India5	102	6927038	HD 3059	CMSS97M03912T-0IND	India	IND-5	I	0	0	0	6.84211	0	0	0	0	0.855263	85	2NS	+	+	+	+	+	+	+	+	+	+	+	+	+	+	+	+	+	+	+	+	+	+	+	+	+	+	+	+	+	+
106	India6	103	7895086	HD 3086		India	IND-6	I	59.5506	44.9275	4.11765	0	0	37.6923	40	19.883	25.7714	90	2AS	NA	-	-	-	-	-	-	-	-	-	-	-	-	-	-	-	-	-	-	-	-	-	-	-	-	-	-	-	-	-
107	India7	104	7895087	PBW 644		India	IND-7	I	76.9634	56.4417	10	24.7368	21.3415	48.0769	93.2927	52.2222	47.8844	100	2AS	NA	-	-	-	-	-	-	-	-	-	-	-	-	-	-	-	-	-	-	-	-	-	-	-	-	-	-	-	-	NA
108	India8	105	7025929	WH 1021		India	IND-8	I	63.9053	40.8805	10	19.0476	24.3421	36.7213	47.6744	44.5783	35.8937	98	2AS	-	-	-	-	-	-	-	-	-	-	-	-	-	-	-	-	-	-	-	-	-	-	-	-	-	-	-	-	-	-
109	India9	106	7025960	WH 1080		India	IND-9	I	41.1111	42.0455	10	38.172	31.8987	39.0789	93.2961	52.2727	43.4844	93	2AS	NA	-	-	-	-	-	-	-	-	-	-	-	-	-	-	-	-	-	-	-	-	-	-	-	-	-	-	-	-	-
110	India10	107	6927036	WH 1105	CMSS97M03689T-0IND	India	IND-10	I	3.7234	0	0	13	0	0	0	0	2.09043	83.1	2NS	+	+	+	+	+	+	+	+	+	+	+	+	+	+	+	+	+	+	+	+	+	+	+	+	+	+	+	+	+	+
111	India11	108	7895088	WH 1124		India	IND-11	I	36.413	0	10	21.8644	0	52.7397	77.8443	12.5749	26.4295	86.6	2AS	NA	-	-	-	-	-	-	-	NA	-	-	-	-	-	-	-	-	-	-	-	-	-	-	-	-	-	-	-	-	-
112	India12	109	7895089	WH 1142		India	IND-12	I	52.9101	57.3099	7.14286	40	14.9425	46.2766	87.4372	55	45.1274	91	2AS	-	-	-	-	-	-	-	-	-	-	-	-	-	-	-	-	-	-	-	-	-	-	-	-	-	-	-	-	-	-
113	India13	110	7895090	HD 3171		India	IND-13	I	0	0	0	0	0	0	0	10.828	1.3535	33.8	2NS	+	+	H	+	+	+	+	+	+	+	+	+	+	+	+	+	+	+	+	+	+	+	+	+	+	+	+	+	+	+
114	India14	111	7895091	K 1317		India	IND-14	I	27.4854	10.4895	6.84211	35.0943	0	50.9317	58.125	42.3313	28.9124	81.733	2AS	-	-	-	-	-	-	-	-	-	-	-	-	-	-	-	-	-	-	-	-	-	-	-	-	-	-	-	-	-	-
115	India15	112	3575624	C 306		India	IND-15	I	24.0964	21.3873	45.5556	36.3636	13.4694	52.8571	42.2078	34.7561	33.8367	88	2AS	+	-	NA	-	-	-	-	-	+	+	+	-	-	-	-	-	-	-	-	+	+	+	+	+	+	-	+	+	+	+
116	India16	113	7025950	DBW 39		India	IND-16	I	0	0	20	0	0	45.625	1.66667	0	8.41146	75.6	2NS	+	+	+	+	+	+	+	+	+	+	+	+	+	+	+	+	+	+	+	+	+	+	+	+	+	+	+	+	+	+
117	India17	114	4048863	HD2733	-0IND	India	IND-17	I	41.4201	55.1515	23.1959	26.9231	10.3226	54.1436	88.6905	77.9221	47.2212	100	2AS	-	-	-	-	-	-	-	-	-	-	+	-	+	-	-	-	-	-	-	-	-	-	-	-	-	-	-	-	-	-
118	India18	115	7025907	HD 2888		India	IND-18	I	0	22.293	47.7778	30	7.58621	44.5946	19.1358	4.02299	21.9263	98	2AS	+	-	NA	-	-	-	-	-	+	+	+	-	-	-	-	-	-	-	-	+	+	+	+	+	+	-	+	+	+	+
119	India19	116	152830	MAGHAR		India	IND-19	I	0	49.7006	43.75	39.6	11.6129	55.3191	66.0714	35.4839	37.6922	97.1	2AS	-	-	-	-	-	-	-	-	-	-	-	-	-	-	-	-	-	-	-	-	-	-	-	-	-	-	-	-	-	-
120	India20	117	7025921	K 0307		India	IND-20	I	51.5528	8.78378	0	26.3158	19.4595	71.6418	11.4865	37.8571	28.3872	95	2AS	-	-	-	-	-	-	-	-	-	-	-	-	-	-	-	-	-	-	-	-	-	-	-	-	-	-	-	-	-	-
121	India21	118	7522443	K1006		India	IND-21	I	51.9737	7.89474	0	21.5385	28.2759	47.1429	17.8082	77.9221	31.5695	99.1	2AS	-	-	-	-	-	-	-	-	-	-	-	-	-	-	-	-	-	-	-	-	-	-	-	-	-	-	-	-	-	-
122	India22	119	7895092	HI 8759		India	IND-22	II	61.745	0	0	30	14.0816	47.3054	48.6301	58.6826	32.5556	NA	2AS	+	-	-	-	+	-	-	+	-	-	+	-	NA	-	+	-	+	-	-	+	+	+	+	+	+	-	+	+	+	+
123	India23	120	7895093	HD 4728		India	IND-23	II	68.9441	59.6154	9.41176	51.8321	35	51.1765	66.2338	72.7273	51.8676	NA	2AS	+	-	-	-	-	-	-	+	-	-	+	-	NA	-	+	-	+	-	-	+	+	+	+	+	+	-	+	+	+	+
124	India24	121	7895094	HI 8498		India	IND-24	II	61.9718	72.2628	13	32.4324	47.619	47.7419	74.2138	74.1935	52.9294	100	2AS	H	-	-	-	-	-	-	+	NA	NA	+	-	-	-	H	-	+	-	-	H	NA	NA	NA	+	H	-	H	+	+	NA
125	India25	122	7895095	HI 873		India	IND-25	II	55.2448	62.585	7.61905	32.2222	33.8136	50	76.0563	60.1307	47.209	100	2AS	+	-	-	-	-	-	-	+	+	+	+	-	-	-	+	-	+	-	-	+	+	+	+	+	+	-	+	+	+	+
126	India26	123	7025972	MPO 1215		India	IND-26	I	55.3333	56.8493	34.4444	38.9189	25.5085	60	66.4286	86.1842	52.9584	100	2AS	-	-	-	-	-	-	-	+	NA	NA	-	-	-	-	H	-	NA	-	-	-	NA	NA	H	+	-	-	-	-	-	-
127	India27	124	7895096	MACS 3949		India	IND-27	II	29.9401	17.4497	15.7895	71.3514	37.3418	54.6053	70.4698	61.1465	44.7617	100	2AS	+	-	-	-	-	-	-	+	+	+	+	-	NA	-	+	-	+	-	-	+	+	+	+	NA	+	-	+	+	+	+
128	India28	125	7895097	HI 1605		India	IND-28	I	0	0	0	0	8.68421	0	0	1.19048	1.23434	56.4	2NS	NA	+	+	H	NA	+	+	+	+	H	NA	H	+	H	NA	+	+	H	+	H	H	NA	NA	+	NA	NA	H	H	H	-
129	India29	126	7025968	AKDW 2997-16		India	IND-29	II	4.60526	0	0	10	21.7143	48.9362	0	31.5476	14.6004	90	2AS	+	-	-	-	-	-	-	+	+	+	+	-	-	-	+	-	+	-	-	+	+	+	+	+	+	-	+	+	+	+
130	India30	127	7895098	DBW 93		India	IND-30	I	48.5437	0	8.82353	20	36.9231	67.4556	77.2487	65.4255	40.5525	86	2AS	-	-	-	-	-	-	-	-	-	-	-	-	-	-	-	-	-	-	-	-	-	-	-	-	-	-	-	-	-	-
131	India31	128	7025931	HD 2932		India	IND-31	I	12.5786	52.8662	26.9492	11.5789	43.2353	55.7692	78.882	33.9181	39.4722	94.6	2AS	-	-	-	-	-	-	-	-	-	-	-	-	-	-	-	-	-	-	-	-	-	-	-	-	-	-	-	-	-	-
132	India32	129	7025955	MACS 6222		India	IND-32	I	52.1739	0	10	29.0476	11.0345	39.3443	32.5301	57.5419	28.959	99.1	2AS	-	-	-	-	-	-	-	-	-	-	-	-	-	-	-	-	-	-	-	-	-	-	-	-	-	-	-	-	-	-
133	India33	130	7895099	MACS 6478		India	IND-33	I	0	0	0	0	0	0	0	4.7619	0.595238	NA	2NS	+	+	+	+	+	+	+	+	+	+	+	+	+	+	+	+	+	+	+	+	+	+	+	NA	+	+	+	+	+	+
134	India34	131	23028	NI 5439		India	IND-34	I	44.9102	18	36.5169	20	50.9091	44.6429	39.375	27.5281	35.2353	88	2AS	-	-	-	-	-	-	-	-	+	+	-	-	-	-	-	-	-	-	-	-	-	-	-	-	-	-	-	-	-	-
135	India35	132	7895100	NIAW 1415		India	IND-35	I	39.7129	28.0612	17.8261	39.0244	40.4065	53.0488	50	47.4684	39.4435	89.2	2AS	+	-	NA	-	-	-	-	-	-	-	-	-	-	-	-	-	-	-	-	+	+	+	+	+	+	-	+	+	+	+
136	India36	133	7895101	NIAW 34		India	IND-36	I	35.4651	8.16327	7.89474	10	38.4615	34.5652	40.7407	44.8052	27.512	69	2AS	-	-	-	-	-	-	-	-	-	-	-	-	-	-	-	-	-	-	-	-	-	-	-	-	-	-	-	-	-	-
137	India37	134	7025964	NIDW 295		India	IND-37	II	70.2532	48.3871	19.4118	17.7778	67.6692	0	91.018	63.9241	47.3051	100	2AS	+	-	-	-	-	-	-	+	-	-	+	-	NA	-	+	-	+	-	-	+	+	+	+	+	+	-	+	+	+	+
138	India38	135	7025915	RAJ 4083		India	IND-38	I	51.6129	28.6765	30	23.2075	27.6786	40.8451	62.8571	49.359	39.2796	85	2AS	-	-	-	-	-	-	-	-	-	-	-	-	-	-	-	-	-	-	-	-	-	-	-	-	-	-	-	-	-	-
139	India39	136	7895102	UAS 428		India	IND-39	II	90.7285	54.7619	12.6316	68.843	40.8537	33.25	91.4894	86.2745	59.8541	88	2AS	+	-	-	-	-	-	-	+	-	-	+	-	NA	-	+	-	+	-	-	+	+	+	+	+	+	-	+	+	+	+
140	India40	137	7895103	UAS 446		India	IND-40	II	66.6667	17.7305	5.78947	48.8235	47.9562	25.6667	0	66.875	34.9385	67.5	2AS	+	-	-	-	-	-	-	+	+	+	+	-	NA	-	+	-	+	-	-	+	+	+	+	NA	+	-	+	+	+	+
30	Bolivia30	138	7890088	BIJOY		Bangladesh	BGD-1	I	51.1765	54.3478	48.0198	32.3529	53.9007	48.6111	89.759	77.1605	56.916	77.5556	2AS	-	-	-	-	-	-	-	-	-	-	-	-	-	-	-	-	-	-	-	-	-	-	-	-	-	-	-	-	-	-
31	Bolivia31	139	7890090	PRODIP		Bangladesh	BGD-2	I	63.522	56.1728	55.7143	22.9268	49.7076	58.1699	89.2216	53.0864	56.0652	78.8	2AS	-	-	-	-	-	-	-	-	-	-	-	-	-	-	-	-	-	-	-	-	-	-	-	-	-	-	-	-	-	-
32	Bolivia32	140	7890092	BARI GOM 25		Bangladesh	BGD-3	I	70.7602	76.9697	46.729	30	34.0909	57.8571	13.9241	45.5696	46.9876	70.5	2AS	-	-	-	-	-	-	-	-	-	-	-	-	-	-	-	-	-	-	-	-	-	-	-	-	-	-	-	-	-	-
33	Bolivia33	141	7890096	BARI GOM 26		Bangladesh	BGD-4	I	69.4611	57.2327	43.0693	35.7895	16.8421	45.1613	7.05128	27.907	37.8143	82	2AS	-	-	-	-	-	-	-	-	-	-	-	-	-	-	-	-	-	-	-	-	-	-	-	-	-	-	-	-	-	-
34	Bolivia34	142	7890101	BARI GOM 28		Bangladesh	BGD-5	I	27.0968	15.4839	14.7059	12	24.4444	72.7273	58.7097	26.2821	31.4312	89.6471	2AS	-	-	-	-	-	-	-	-	-	-	-	-	-	-	-	-	-	-	-	-	-	-	-	-	-	-	-	-	-	-
35	Bolivia35	143	7890103	BARI GOM 29		Bangladesh	BGD-6	I	47.1698	51.25	28.0645	19.0476	27.5	59.2683	68.0982	25	40.6748	82.5556	2AS	-	-	-	-	-	-	-	-	H	-	-	-	-	-	-	-	-	-	-	-	-	-	-	-	-	-	-	-	-	-
36	Bolivia36	144	7890104	BARI GOM 30		Bangladesh	BGD-7	I	49.6689	20.1258	45.5	45.0495	16.5	15	20.1299	28.8889	30.1079	17.5714	2AS	-	-	-	-	-	-	-	-	-	-	-	-	-	-	-	-	-	-	-	-	-	-	-	-	-	-	-	-	-	-
37	Bolivia37	145	7890106	BAW-1182		Bangladesh	BGD-8	I	22.0126	48.4848	20.9524	48.156	67.1533	53.5714	52.4823	48.1203	45.1166	76.4545	2AS	-	-	-	-	-	-	-	-	-	-	-	-	-	-	-	-	-	-	-	-	-	-	-	-	-	-	-	-	-	-
38	Bolivia38	146	7890110	BAW-1194		Bangladesh	BGD-9	I	47.6821	57.1429	26.6038	28.9091	19.0909	28.1818	90.1316	74.8252	46.5709	74.3333	2AS	-	-	-	-	-	-	-	-	-	-	-	-	-	-	-	-	-	-	-	-	-	-	-	-	-	-	-	-	-	-
39	Bolivia39	147	7890112	BAW-1195		Bangladesh	BGD-10	I	8.02469	68.9873	47.619	90.8163	65	69.9115	94.4099	77.439	65.276	67.1429	2AS	-	-	-	-	-	-	-	-	-	-	-	-	-	-	-	-	-	-	-	-	-	-	-	-	-	-	-	-	-	-
40	Bolivia40	148	7890115	BAW-1200		Bangladesh	BGD-11	I	44.1718	34	27.5	48	50.7143	15.8333	62.963	54.1935	42.172	88.6667	2AS	-	-	-	-	-	-	-	-	-	-	-	-	-	-	-	-	-	-	-	-	-	-	-	-	-	-	-	-	-	-
41	Bolivia41	149	7890118	BAW-1202		Bangladesh	BGD-12	I	45.1807	49.0323	20	26.6038	26.8657	20	87.5817	37.5	39.0955	57.1667	2AS	NA	-	-	-	-	-	-	-	-	-	-	-	-	-	NA	-	-	-	-	-	-	-	-	-	-	-	-	-	-	-
42	Bolivia42	150	7890120	BAW-1203		Bangladesh	BGD-13	I	49.3421	52.6316	10	23.4545	8	42.8571	67.5325	27.7027	35.1901	88	2AS	-	-	-	-	-	-	-	-	-	-	-	-	-	-	-	-	-	-	-	-	-	-	-	-	-	-	-	-	-	-
43	Bolivia43	151	7890122	BAW-1208		Bangladesh	BGD-14	I	56.875	49.0909	18.1818	5.29412	47.3684	49.9083	98.8701	93.1429	52.3414	18.8333	2AS	-	-	-	-	-	-	-	-	-	-	-	-	-	-	-	-	-	-	-	-	-	-	-	-	-	-	-	-	-	-
44	Bolivia44	152	7890125	BAW-1209		Bangladesh	BGD-15	I	56.051	44.1558	13.5	20	47.8571	43.4737	76.5517	84	48.1987	66.6667	2AS	-	-	-	-	-	-	-	-	-	-	-	-	-	-	-	-	-	-	-	-	-	-	-	-	-	-	-	-	-	-
45	Bolivia45	153	7890128	BAW-1219		Bangladesh	BGD-16	I	66.242	59.1195	34.7619	40	71.8121	44.0367	99.4152	37.4302	56.6022	38	2AS	-	-	-	-	-	-	-	-	-	-	-	-	-	-	-	-	-	-	-	-	-	-	-	-	-	-	-	-	-	-
46	Bolivia46	154	7890134	BAW-1222	BD.DI.1686S-0DI-1DI-0DI-1DI	Bangladesh	BGD-17	I	83.6735	61.1842	26.9492	18.0952	56.9531	35.3271	95.9459	44.0789	52.7759	70	2AS	-	-	-	-	-	-	-	-	-	-	-	-	-	-	-	-	-	-	-	-	-	-	-	-	-	-	-	-	-	NA
47	Bolivia47	155	7890135	BAW-1249		Bangladesh	BGD-18	I	75.3333	61.1842	10	20	66.8919	22.1429	15.7576	28.0899	37.425	77	2AS	-	-	-	-	-	-	-	-	NA	-	-	-	-	-	-	-	-	-	-	-	-	-	-	-	-	-	-	-	-	-
48	Bolivia48	156	7890137	BAW-1260		Bangladesh	BGD-19	I	0	0	0	0	0	7.5	0	0	0.9375	8.3	2NS	+	+	+	NA	+	+	+	+	+	NA	+	+	+	H	+	+	+	H	+	NA	H	NA	NA	+	NA	+	+	+	+	NA
141	Nepal1	157	264591	BHRIKUTI	NL623	Nepal	NPL-1	I	71.1765	44	32.6316	58.0645	43.6364	44.3919	83.871	35.4839	51.657	99.1	2AS	NA	-	-	-	-	-	-	-	NA	-	-	-	-	-	-	-	-	-	-	-	-	-	-	-	-	-	-	-	-	NA
142	Nepal2	158	5956817	GAUTAM		Nepal	NPL-2	I	72.8723	56.875	15.2381	28.0328	25.625	59.5238	91.4286	98.2036	55.9749	93.5	2AS	NA	-	-	-	-	-	-	-	-	-	-	-	-	-	-	-	-	-	-	-	-	-	-	-	-	-	-	-	-	-
143	Nepal3	159	7895104	WK1204		Nepal	NPL-3	I	49.7076	1.98675	0	10	10.1818	42.5676	23.8411	42.5926	22.6097	100	2AS	-	-	-	-	-	-	-	-	-	-	-	-	-	-	-	-	-	-	-	-	-	-	-	-	-	-	-	-	-	-
144	Nepal4	160	6561770	ADITYA	NC2716-0NPL	Nepal	NPL-4	I	77.1605	50.6579	67.76	42.3077	36.8696	41.9355	87.5817	48.7342	56.6259	91.9	2AS	-	-	-	-	-	-	-	-	-	-	-	-	-	-	-	-	-	-	-	-	-	-	-	-	-	-	-	-	-	-
145	Nepal5	161	5218199	VIJAY		Nepal	NPL-5	I	78.0645	47.0588	34.7368	44.1176	12.5926	40.6504	87.0748	47.9167	49.0265	99.1	2AS	-	-	-	-	-	-	-	-	-	-	-	-	-	-	-	-	-	-	-	-	-	-	-	-	-	-	-	-	-	-
146	Nepal6	162	7895105	DHAWALAGIRI		Nepal	NPL-6	I	77.5641	14.094	7.89474	30.303	16.6667	59.0909	75	79.3333	44.9933	94	2AS	-	-	-	-	-	-	-	-	-	-	-	-	-	-	-	-	-	-	-	-	-	-	-	-	-	-	-	-	-	-
147	Nepal7	163	6308951	BL 3623	NC00B3333-2B-020B-020B-3B-0B	Nepal	NPL-7	I	52.0231	28.481	16	32.2222	59.7561	23.9815	54.5455	76.0234	42.8791	100	2AS	-	-	-	-	-	-	-	-	-	-	-	-	-	-	-	-	-	-	-	-	-	-	-	-	-	-	-	-	-	-
148	Nepal8	164	7895106	BL3629		Nepal	NPL-8	I	50.5682	25.5814	15.4545	48.9474	56.875	53.7931	57.4586	73.2558	47.7417	96.6	2AS	-	-	-	-	-	-	-	-	-	-	-	-	-	-	-	-	-	-	-	-	-	-	-	-	-	-	-	-	-	-
149	Nepal9	165	7895107	BL4341		Nepal	NPL-9	I	58.3815	32.716	25.2381	52.6316	34.0909	41.5267	73.8636	86.2857	50.5918	93.5	2AS	-	-	-	-	-	-	-	-	NA	-	-	-	-	-	-	-	-	-	-	-	-	-	-	-	-	-	-	-	-	-
150	Nepal10	166	7895108	BL4407		Nepal	NPL-10	I	59.0361	64.539	12	74.0884	49.2857	61.1111	89.0909	81.4815	61.3291	100	2AS	-	-	-	-	-	-	-	-	-	-	-	-	-	-	-	-	-	-	-	-	-	-	-	-	-	-	-	-	-	-
151	Nepal11	167	7895109	BL4725		Nepal	NPL-11	I	59.0164	48.1013	21.5789	21.8328	43.4783	41.3333	100	39.375	46.8395	NA	2AS	-	-	-	-	-	-	-	-	-	-	-	-	-	-	-	-	-	-	-	-	-	-	-	-	-	-	-	-	-	-
152	Nepal12	168	7895110	BL4707		Nepal	NPL-12	I	64.8936	56.9106	16.8421	45.6044	0	0	0	0	23.0313	96.6	2AS	-	-	-	-	-	-	-	-	-	-	-	-	-	-	-	-	-	-	-	-	-	-	-	-	-	-	-	-	-	-
153	Nepal13	169	7895111	BL 4406		Nepal	NPL-13	I	50	41.9162	24.2857	46.9072	28.9855	56.391	76.5101	65.6805	48.8345	96	2AS	-	-	-	-	-	-	-	-	-	-	-	-	-	-	-	-	-	-	-	-	-	-	-	-	-	-	-	-	-	-
154	Nepal14	170	7895112	BL4682		Nepal	NPL-14	I	49.6644	58.6207	3.33333	14.4444	14	50	79.7386	30.3448	37.5183	81	2AS	-	-	-	-	-	-	-	-	-	-	-	-	-	-	-	-	-	-	-	-	-	-	-	-	-	-	-	-	-	-
155	Nepal15	171	7895113	BL4621		Nepal	NPL-15	I	38.8158	58.042	13.3333	37.7143	76.3889	43.6364	51.7007	31.2925	43.8655	NA	2AS	-	-	-	-	-	-	-	-	-	-	-	-	-	-	-	-	-	-	-	-	-	-	-	-	-	-	-	-	-	-
156	Nepal16	172	7895114	BL4622		Nepal	NPL-16	I	44.6809	62.987	15.2381	12	46.4	38.4733	59.7315	54	41.6888	81.5	2AS	-	-	-	-	-	-	-	-	-	-	-	-	-	-	-	-	-	-	-	-	-	-	-	-	-	-	-	-	-	-
157	Nepal17	173	7895115	NL1164		Nepal	NPL-17	I	5.34759	0	0	0	0	0	0	0	0.668449	NA	2NS	+	+	+	+	+	+	+	+	+	+	+	+	+	+	+	+	+	+	+	+	+	+	+	NA	+	+	+	+	+	+
158	Nepal18	174	7895116	NL1202		Nepal	NPL-18	I	2.90698	0	3.68421	0	0	0	0	0	0.823898	35.7	2NS	+	+	+	+	+	+	+	+	+	+	+	+	+	+	+	+	+	+	+	+	+	+	+	H	+	+	+	+	+	-
159	Nepal19	175	7895117	NL1249		Nepal	NPL-19	I	36.3128	0	7.14286	10	13.3333	38.8489	86	61.1111	31.5936	100	2AS	-	-	-	-	-	-	-	-	-	-	-	-	-	-	-	-	-	-	-	-	-	-	-	-	-	-	-	-	-	-
160	Nepal20	176	7895118	NL1270		Nepal	NPL-20	I	12.973	18.9024	9.33333	0	25.7143	41.1429	63.2768	10.6509	22.7492	82.4	2NS	+	+	+	+	+	+	+	+	+	NA	+	+	+	H	+	+	+	NA	+	+	H	+	+	+	+	NA	+	+	+	H
161	Nepal21	177	7895119	NL1178		Nepal	NPL-21	I	38.5475	0	19	30	44.1176	63.0682	58.2353	24.4318	34.6751	100	2AS	NA	-	-	-	-	-	-	-	NA	-	-	-	-	-	-	-	-	-	-	-	-	-	-	-	-	-	-	-	-	-
162	Nepal22	178	7895120	NL1226		Nepal	NPL-22	I	48.0663	0	4.78261	52.3636	27.5	58.7209	89.6373	56.4103	42.1851	100	2AS	-	-	-	-	-	-	-	-	-	-	-	-	-	-	-	-	-	-	-	-	-	-	-	-	-	-	-	-	-	-
163	Nepal23	179	7895121	NL1231		Nepal	NPL-23	I	63.75	52.6946	6.47059	23.2075	5.16129	50	63.2979	35.1648	37.4683	96.5	2AS	-	-	-	-	-	-	-	-	-	-	-	-	-	-	-	-	-	-	-	-	-	-	-	-	-	-	-	-	-	-
164	Nepal24	180	7895122	WK2432		Nepal	NPL-24	I	48.4472	49.7585	19.4595	71.2329	58.5366	58.2822	94.5355	75.9563	59.5261	92.6	2AS	-	-	-	-	-	-	-	-	-	-	-	-	-	-	-	-	-	-	-	-	-	-	-	-	-	-	-	-	-	-
165	Nepal25	181	7895123	WK2375		Nepal	NPL-25	I	46.3576	0	3.91304	12.2222	45.6522	13.3333	32.4324	52.1472	25.7573	95.5	2AS	-	-	-	-	-	-	-	-	-	-	-	-	-	-	-	-	-	-	-	-	-	-	-	-	-	-	-	-	-	-
166	Nepal26	182	7895124	WK2123		Nepal	NPL-26	I	25	39.3939	7.14286	49.2	NA	30	0	32.7485	26.2122	91.5	2AS	-	-	-	-	-	-	-	-	-	-	-	-	-	-	-	-	-	-	-	-	-	-	-	-	-	-	-	-	-	-
167	Nepal27	183	7895125	WK2286		Nepal	NPL-27	I	44.9367	0	9	40.1099	40.8451	47.4453	9.21053	33.7349	28.1603	100	2AS	-	-	-	-	-	-	-	-	-	-	-	-	-	-	-	-	-	-	-	-	-	-	-	-	-	-	-	-	-	-
168	Nepal28	184	7895126	WK2395		Nepal	NPL-28	I	0	0	12.2222	45.9596	42.3841	60.5263	82.3899	6.48649	31.2461	95.3	2AS	-	-	-	-	-	-	-	-	-	-	-	-	-	-	-	-	-	-	-	-	-	-	-	-	-	-	-	-	-	-
				Susceptible check					80	65.1741	70	60.6667	47.619	50.6329	100	96.2963	71.2986	100	2AS
				Resistant check					8.2	0	10	10	0	7.05882	10.1796	0	5.67981	1	2NS
			# ‘Quir’ stands for Quirusillas, ‘Jash’ for Jashore, and ‘Oki’ for Okinawa, ‘18’ and ‘19’ for the 2017-18 or 2018 cycle and 2018-19 cycle, respectively, and ‘a’ and ‘b’ for the first and second sowing, respectively. ‘US17’ stands for the 2017 greenhouse evaluation in the United States. Data for US17 are wheat blast severity (%), whereas those for other traits are wheat blast index (%).
			& '+' and '-' for the presence and absence of the 2NS chromosomal segment, respectively, 'NA' for missing data, and 'H' for heterozygosity. Markers are arranged based on their physical positions, i.e. the markers on the left are on the distal region and those on the right are on the proximal region of the 2NS/2AS chromosom.
[truncated: 9 more columns]
